# Supplementary material for: Development of an Agent-Based Model to Investigate the Impact of HIV Self-Testing Programs on Men Who Have Sex With Men in Atlanta and Seattle
Source: JMIR Public Health Surveill. 2018 Jun 29;4(2):e58. doi: 10.2196/publichealth.9357 (PMC6045793; doi:10.2196/publichealth.9357)
Supplement: Multimedia Appendix 1 [file publichealth_v4i2e58_app1.xlsx]

## Sheet: Table A1
Appendix Table A1: Parameter estimates for sexual behavior among men who have sex with men, age 19 - 35, in Atlanta, GA Seattle, WA
	Detailed Descriptions	Atlanta, GA	Seattle, WA
Demographics
	Rate at which MSM enter the population.	1e-3 / 7	1e-3 / 7
	Age (in years) of new arrivals.	18	18
	Proportion of Black (ATL) or non White, Asian or Mixed race (SEA)	0.5	0.15
	Proportion of White (ATL) or White, Asian, Mixed race (SEA)	0.5	0.85
	Proprtion main partnerships by race (BB, BW, WW)	(0.486, 0.034, 0.480)	(0.077, 0.103, 0.820)
	Proprtion casual partnerships by race (BB, BW, WW)	(0.416, 0.063, 0.521)	(0.151, 0.132, 0.717)
	Proprtion one-time partnerships by race (BB, BW, WW)	(0.494, 0.049, 0.457)	(0.083, 0.092, 0.825)
	Mean duration of main partnerships (BB, BW, WW)	(348, 372, 555)	(182, 301, 455)
	Mean duration of casual partnerships (BB, BW, WW)	(131, 286, 144)	(56, 189, 56)
Test and Treatment
	Length of the HIV test window period in days -- clinic-based test	21 days	15 days
	Proportion of MSM who enter never test or treat	0.035	0.025
	Proportion of MSM who test and are treated with partial viral suppression	0.355	0.064
	Proportion of MSM who test and are treated with full suppression	0.61	0.911
	Probability per time step that a MSM who has tested positive will initiate treatment	0.1095	0.146705
	Probability per time step that a MSM who is currently on treatment will halt treatment	0.0087	0.0036152
	Probability per time step that a MSM who is not currently on treatment but who has been in the past will re-initiate treatment	0.00179	0.00795664
Infection and Viral Load
	Number of days off treatment for a full suppressor before onset of AIDS, including time before diagnosis	3640 days	3640 days
	Number of days on treatment for a partial suppressor before onset of AIDS	5460 days	5460 days
	Number of days off treatment for a partial suppressor before onset of AIDS, including time before diagnosis	3640 days	3640 days
	Number of days to peak viremia during acute infection	21 days	21 days
	Peak viral load (in log10 units) at the height of acute infection	6.886	6.886
	Number of days from peak viremia to set-point viral load during the acute infection period	21 days	21 days
	Set point viral load (in log10 units)	4.5	4.5
	Number of days to AIDS for a treatment-naive patient	3640 days	3640 days
	Duration of AIDS stage infection in days	728 days	728 days
	Viral load in AIDS at which death occurs	7	7
	Log10 viral load at full suppression on ART	1.5	1.5
	Log10 viral load at partial suppression on ART	3.5	3.5
	Viral load change per time step (log10 units) from treatment halting, initiation or re-initiation	0.25	0.25
Transmission
	Probability of transmission for a man having unprotected receptive anal intercourse with an infected man at set point viral load.	0.0082 * 1.09	0.0082 * 1.09
	Probability of transmission for an uncircumcised man having unprotected insertive anal intercourse with an infected man at set point viral load.	0.0031 * 1.09	0.0031 * 1.09
	Relative risk of infection (compared to that predicted by elevated viral load) when positive partner is in the acute stage.	4	4
	Relative risk of infection from insertive anal sex when the negative insertive partner is circumcised.	0.4	0.4
	Relative risk of infection from anal sex when a condom is used.	0.25	0.25
Disclosure
	Probability that an HIV-infected MSM will disclose his status at the start of a main partnership	0.787	0.966757
	Probability that a MSM already in a main partnership will disclose at the time of diagnosis.	1	1
	Probability that an HIV-infected MSM in a main partnership will disclose his status, assuming he didn't at the start of the partnership or at diagnosis.	0	0
	Probability that an HIV-infected MSM will disclose his status at the start of a casual partnership.	0.678	0.891797
	Probability that a MSM already in a casual partnership will disclose at the time of diagnosis.	1	1
	Probability that an HIV-infected MSM in a casual partnership will disclose his status, assuming he didn't at the start of the partnership or at diagnosis.	0	0
	Probability that an HIV-infected MSM will disclose his status to a one-off partner.	0.568	0.808923
Circumcision
	Probablity that a new arrival in the population will be circumcised.	0.896	0.652454
CCR5
	Vector of length two of frequencies of the Delta 32 mutation (homozygous and heterozygous, respectively) in the CCR5 gene among MSM.	c(0.011,0.105)	c(0.0148,0.1313)
	Relative risk of infection for men who are heterozygous in the CCR5 mutation.	0.3	0.3
Coital Frequency
	Expected coital frequency in main partnerships (acts per day).	1.39 / 7	1.379 / 7
	Expected coital frequency in casual partnerships (acts per day).	0.89 / 7	0.883 / 7
Condom Use
	Probability of condom use in a main partnership.	0.26	0.0617065
	Probability of condom use in a casual partnership.	0.25	0.304387
	Probability of condom use in a one-off partnership.	0.35	0.412986
	Beta multiplier for the log odds of using a condom if the HIV-infected is fully suppressed.	0	0
	Beta multiplier for the log odds of using a condom if the HIV-infected is partially suppressed.	0	0
	Beta multiplier for the log odds of using a condom if the HIV-infected man has been diagnosed.	-0.67	-0.67
	Beta multiplier for the log odds of using a condom if the HIV-infected man has disclosed.	-0.85	-0.85
	Correlation coefficient for probability of always using condoms in both casual and one-off	0.001	0.001
	Fraction of men in casual partnerships who always use condoms in those partnerships.	0.001	0.001
	Fraction of men in one-off partnerships who always use condoms in those partnerships.	0.001	0.001
versatile rate
	Probability that in a partnership of two versatile men, they will engage in intra-event versatility ("flipping") given that they're having AI	0.46	0.47874
PrEP
	The probability of adherence class in non-adherent, low adherence, medium adherence, or high adherence groups (from Liu).	(0.211, 0.07, 0.1, 0.619)	(0.211, 0.07, 0.1, 0.619)
	The hazard ratio for infection per act associated with each level of adherence (from Grant).	(1, 0.69, 0.19, 0.05)	(1, 0.69, 0.19, 0.05)
	The proportion of the eligible population who start PrEP once they become eligible	0.11	0.234
	Testing interval for those who are actively on PrEP. This overrides the mean testing interval parameters.	90 days	90 days
	Time window for assessment of risk eligibility for PrEP in days.	182 days	182 days
